# Supplementary material for: High-Fat Diet Augments the Effect of Alcohol on Skeletal Muscle Mitochondrial Dysfunction in Mice
Source: Nutrients. 2022 Feb 28;14(5):1016. doi: 10.3390/nu14051016 (PMC8912391; doi:10.3390/nu14051016)
Supplement: Supplementary file 1 [file nutrients-14-01016-s001.zip]

Archive with 1 entries (1 files):
- nutrients-1577731-supplementary.pdf
